# Supplementary material for: Cannabidiol-Loaded Retinal Organoid-Derived Extracellular Vesicles Protect Oxidatively Stressed ARPE-19 Cells
Source: Biomedicines. 2025 May 10;13(5):1167. doi: 10.3390/biomedicines13051167 (PMC12108686; doi:10.3390/biomedicines13051167)
Supplement: Supplementary file 1 [file biomedicines-13-01167-s001.zip]

Archive with 1 entries (1 files):
- biomedicines-3590957-supplementary.pdf
